# Supplementary material for: Orally Administered Zinc Gluconate Induces Tight Junctional Remodeling and Reduces Passive Transmucosal Permeability Across Human Intestine in a Patient-Based Study
Source: Int J Mol Sci. 2025 Sep 2;26(17):8540. doi: 10.3390/ijms26178540 (PMC12429388; doi:10.3390/ijms26178540)
Supplement: Supplementary file 1 [file ijms-26-08540-s001.zip]

Archive with 1 entries (1 files):
- ijms-3720966-supplementary.pdf
